# Supplementary material for: Effectiveness of hierarchical medical system and economic growth: based on China’s urban vs. rural health perspectives
Source: Front Public Health. 2024 May 10;12:1364584. doi: 10.3389/fpubh.2024.1364584 (PMC11116612; doi:10.3389/fpubh.2024.1364584)
Supplement: Supplementary file 1 [file Data_Sheet_1.ZIP]

Archive with 16 entries (15 files):
- Fig.5 China map code/
- Fig.5 China map code/A.do
- Fig.5 China map code/A.dta
- Fig.5 China map code/B.do
- Fig.5 China map code/B.dta
- Fig.5 China map code/chinaprov40_coord.dta
- Fig.5 China map code/chinaprov40_db_2010.dta
- Fig.5 China map code/chinaprov40_db_2015.dta
- Fig.5 China map code/chinaprov40_label.dta
- Fig.5 China map code/chinaprov40_line_coord.dta
- Fig.5 China map code/chinaprov40_line_db.dta
- Fig.5 China map code/compass.dta
- Fig.5 China map code/lable.dta
- Fig.5 China map code/pointdata.dta
- Fig.5 China map code/polygon.dta
- Notes.txt
