# Supplementary material for: Effectiveness of hierarchical medical system and economic growth: based on China’s urban vs. rural health perspectives
Source: Front Public Health. 2024 May 10;12:1364584. doi: 10.3389/fpubh.2024.1364584 (PMC11116612; doi:10.3389/fpubh.2024.1364584)
Supplement: Supplementary file 1 [file Data_Sheet_1.ZIP › Fig.5 China map code/A.do]

use A, clear
grmap Value using chinaprov40_coord, 
	id(ID) osize(vvthin ...) ocolor(white ...) 
	clmethod(custom) clbreaks(-1 10 20 30 40 50 100) 
	fcolor(gray "254 237 222" "253 190 133" "253 141 60" "230 85 13" "166 54 3") 
	leg(order(2 "Non-study regions" 3 "10%~20%" 4 "20%～30%" 5 "30%～40%" 6 "40%～50%" 7 "> 50%")) 
	graphr(margin(medium)) 
	line(data(chinaprov40_line_coord.dta) 
		select(keep if inlist(group, 1, 2, 3, 5, 6)) 
		by(group) size(vvthin *1 *0.5 *0.5 *0.5) 
		pattern(solid ...) 
		color(white black "0 85 170" black black)) 
	polygon(data(compass) fcolor(black) osize(vvthin)) 
	label(data(lable) x(X) y(Y) label(ename) length(20) size(*0.6)) 
	ti("Urban-rural disparities in hierarchical medical systems (A)")
gr export Figure 5(A).png, replace width(1800)
