# Supplementary material for: Effectiveness of hierarchical medical system and economic growth: based on China’s urban vs. rural health perspectives
Source: Front Public Health. 2024 May 10;12:1364584. doi: 10.3389/fpubh.2024.1364584 (PMC11116612; doi:10.3389/fpubh.2024.1364584)
Supplement: Supplementary file 1 [file Data_Sheet_1.ZIP › Fig.5 China map code/B.do]

use B, clear
grmap Value using chinaprov40_coord, 
	id(ID) osize(vvthin ...) ocolor(white ...) 
	clmethod(custom) clbreaks(-1 0 10000 20000 30000 40000 50000) 
	fcolor(gray "239 243 255" "189 215 231" "107 174 214" "49 130 189" "8 81 156") 
	leg(order(2 "Non-study regions" 3 "< 10000" 4 "10000～20000" 5 "20000～30000" 6 "30000～40000" 7 "> 40000")) 
	graphr(margin(medium)) 
	line(data(chinaprov40_line_coord.dta) 
		select(keep if inlist(group, 1, 2, 3, 5, 6)) 
		by(group) size(vvthin *1 *0.5 *0.5 *0.5) 
		pattern(solid ...) 
		color(white black "0 85 170" black black))  
	polygon(data(compass) fcolor(black) osize(vvthin)) 
	label(data(lable) x(X) y(Y) label(ename) length(20) size(*0.6)) 
	ti("Effectiveness of hierarchical medical treatment (B)")
gr export Figure 5(B).png, replace width(1800)
