# Supplementary material for: Effectiveness of hierarchical medical system and economic growth: based on China’s urban vs. rural health perspectives
Source: Front Public Health. 2024 May 10;12:1364584. doi: 10.3389/fpubh.2024.1364584 (PMC11116612; doi:10.3389/fpubh.2024.1364584)
Supplement: Supplementary file 1 [file Data_Sheet_1.ZIP › Notes.txt]

A.do is used to run Figures 5(A).
B.do is used to run Figures 5(A).
*submit A.dta is used to run Figure 5(A).
*submit B.dta is used to run Figure 5(B).
